# Supplementary material for: Activity of Corallopyronin A Against ESKAPEE Pathogens: Potential and Translational Implications
Source: Antibiotics (Basel). 2026 Jul 8;15(7):665. doi: 10.3390/antibiotics15070665 (PMC13405735; doi:10.3390/antibiotics15070665)
Supplement: Supplementary file 1 [file antibiotics-15-00665-s001.zip]

Archive with 1 entries (1 files):
- antibiotics-4404820-supplementary.pdf
